# Supplementary material for: Optimization of Emerging Extraction Techniques for Phenolic Compounds from Pinus radiata Bark: Antioxidant, Thermal Stability and Antibacterial Properties
Source: Antioxidants (Basel). 2026 Apr 29;15(5):565. doi: 10.3390/antiox15050565 (PMC13203268; doi:10.3390/antiox15050565)
Supplement: Supplementary file 1 [file antioxidants-15-00565-s001.zip]

Archive with 1 entries (1 files):
- antioxidants-4233186-supplementary.pdf
